# Supplementary material for: Constructing Photoactive Au NP/MXene–BiOCl Moiré Superlattice Nanosheets for Photoelectrochemical Detection of Protein Kinase Activity
Source: Int J Mol Sci. 2025 Feb 5;26(3):1348. doi: 10.3390/ijms26031348 (PMC11818166; doi:10.3390/ijms26031348)
Supplement: Supplementary file 1 [file ijms-26-01348-s001.zip]

Archive with 1 entries (1 files):
- ijms-3421349-supplementary.pdf
